# Supplementary material for: Enhancing canola breeding by editing a glucosinolate transporter gene lacking natural variation
Source: Plant Physiol. 2022 Jan 25;188(4):1848–51. doi: 10.1093/plphys/kiac021 (PMC8968350; doi:10.1093/plphys/kiac021)
Supplement: kiac021_Supplementary_Data [file kiac021_supplementary_data.zip]

Archive with 2 entries (2 files):
- BnaA06GTR2 Supplemental Tables.xlsx
- Supplemental Data.pdf
