# Supplementary material for: Enhancing canola breeding by editing a glucosinolate transporter gene lacking natural variation
Source: Plant Physiol. 2022 Jan 25;188(4):1848–51. doi: 10.1093/plphys/kiac021 (PMC8968350; doi:10.1093/plphys/kiac021)
Supplement: kiac021_Supplementary_Data [file kiac021_supplementary_data.zip › BnaA06GTR2 Supplemental Tables.xlsx]

## Sheet: Table S1
Supplemental Table S1. Gene expression level of all BnaGTRs in 20 stages/tissues from ZY821 and ZS11.
Gene name	ZS11_Sw_4d	ZY821_Sw_4d	ZS11_Sw_8d	ZY821_Sw_8d	ZS11_Sw_12d	ZY821_Sw_12d	ZS11_Sw_16d	ZY821_Sw_16d	ZS11_Sw_20d	ZY821_Sw_20d	ZS11_Sw_24d	ZY821_Sw_24d	ZS11_Sw_28d	ZY821_Sw_28d	ZS11_Sw_32d	ZY821_Sw_32d	ZS11_Sw_40d	ZY821_Sw_40d	ZS11_Sw_48d	ZY821_Sw_48d	ZS11_Seed_4d	ZY821_Seed_4d	ZS11_Seed_8d	ZY821_Seed_8d	ZS11_Seed_12d	ZY821_Seed_12d	ZS11_Seed_16d	ZY821_Seed_16d	ZS11_Seed_20d	ZY821_Seed_20d	ZS11_Seed_24d	ZY821_Seed_24d	ZS11_Seed_28d	ZY821_Seed_28d	ZS11_Seed_32d	ZY821_Seed_32d	ZS11_Seed_40d	ZY821_Seed_40d	ZS11_Seed_48d	ZY821_Seed_48d
BnaA01.GTR1	0	0.0720963	0.00341809	0.0120516	0.0333805	0.0105035	0.0395721	0	0.0235148	0.00351223	0.0239281	0	0.014082	0	0.0287883	0.00321078	0.0110824	0	0.00755042	0.00376654	0.247078	0.177937	0.236099	0.207452	0.308933	0.403058	0.293781	0.446689	0.0410542	0.156527	0.0220772	0.0456259	0.0485785	0.0244268	0.0435811	0.0414383	0.0098387	0	0	0
BnaA06.GTR1a	1.04162	0.971478	1.11797	1.07443	1.14799	1.07509	1.07517	1.00941	1.21281	1.00907	1.31745	1.03994	1.23078	1.09265	1.18706	0.951187	1.14654	0.93485	1.26948	1.20179	0.529222	0.62618	0.493894	0.395747	0.379181	0.522904	0.556031	0.516832	0.528004	0.609549	0.493733	0.632609	0.60453	0.710974	0.605022	0.700554	0.756276	0.660005	0.76362	0.671833
BnaA06.GTR1b	0.607046	0.595225	0.624112	0.567896	0.636903	0.530422	0.68971	0.520787	0.731401	0.592153	0.766648	0.599635	0.687161	0.658391	0.801001	0.616856	0.502566	0.434769	0.398512	0.282247	0.558101	0.549791	0.550448	0.510929	0.468922	0.558821	0.476121	0.534801	0.446938	0.650872	0.495483	0.505369	0.320806	0.403758	0.2591	0.337565	0.396762	0.243344	0.383393	0.196157
BnaC01.GTR1	0.0283266	0.103769	0.0579077	0.0263275	0.0650205	0.0491428	0.0788798	0.0422202	0.084708	0.0722771	0.0457774	0.026065	0.119815	0.0102164	0.128168	0.00343705	0.0629321	0.042482	0.11017	0.0347744	0.268329	0.284337	0.31521	0.286914	0.407527	0.49101	0.404955	0.490574	0.0361628	0.197054	0.0474412	0.0906461	0	0.0189294	0.0282631	0.0116664	0.0105499	0	0.00393786	0
BnaC03.GTR1a	0.669872	0.802079	0.678975	0.674411	0.69896	0.697375	0.739557	0.71639	0.8517	0.694312	0.852191	0.758347	0.877056	0.820314	1.00833	0.760082	0.820213	0.826493	0.762014	0.669874	0.441393	0.423433	0.508297	0.454854	0.568655	0.603279	0.647454	0.604287	0.655055	0.791354	0.578768	0.732136	0.545423	0.56638	0.557364	0.460446	0.529465	0.328113	0.374363	0.337428
BnaC03.GTR1b	1.15683	1.2822	1.20568	1.3271	1.19052	1.325	1.17051	1.26412	1.31345	1.27064	1.35716	1.30127	1.35095	1.31971	1.39848	1.29753	1.37026	1.28654	1.42147	1.38692	0.966328	1.02038	0.917147	0.968618	0.960008	0.939933	0.929048	0.968971	0.509569	0.938201	0.563343	0.71901	0.598816	0.740737	0.599516	0.748735	0.980239	0.947252	1.07489	1.02443
BnaA02.GTR2	0.467917	0.613597	0.526383	0.555978	0.612774	0.540035	0.675343	0.64745	1.0225	0.998134	1.12948	1.09804	1.22915	1.26693	1.41157	1.2946	1.56777	1.39217	1.63514	1.44339	0.318632	0.512807	0.167395	0.425657	0.119047	0.31076	0.571437	0.309	0.563835	0.584519	0.720434	0.863982	0.715685	0.861033	0.528056	0.91822	0.58788	0.563135	0.532474	0.57307
BnaA06.GTR2	0.469122	0.77036	0.678065	0.828615	0.833638	0.975037	0.905118	1.01743	1.167	1.11479	1.13239	1.19934	1.18937	1.28269	1.38518	1.35586	1.80329	1.59287	1.90792	1.65289	0.247246	0.560558	0.389	0.57778	0.453619	0.500603	0.563942	0.417172	0.363577	0.2598	0.409045	0.551795	0.27851	0.469209	0.190038	0.416189	0.507495	0.52221	0.613455	0.534916
BnaC02.GTR2	0.235215	0.928126	0.212194	0.932255	0.218204	0.84607	0.244729	0.97093	0.333785	1.07988	0.364483	1.23714	0.590141	1.42814	0.794673	1.46545	0.717192	1.44124	0.789598	1.44583	0.143881	0.580465	0.169101	0.441227	0.336697	0.563171	0.738036	0.569277	0.400723	0.949791	0.613673	1.12774	0.61146	1.14369	0.401275	1.07531	0.271144	0.735934	0.22622	0.649219
BnaC03.GTR2	0.494709	0.661946	0.639006	0.641429	0.704822	0.668961	0.76448	0.670923	0.893036	0.934741	0.883091	1.07536	0.953255	1.22463	1.15353	1.33093	1.36818	1.33066	1.45184	1.34848	0.162632	0.356166	0.182809	0.260388	0.118616	0.210049	0.0791749	0.107334	0.183644	0.205626	0.25482	0.494192	0.260334	0.554802	0.274312	0.478521	0.91865	0.799313	1.31454	1.09142
BnaA09.GTR2a	0.327617	0.103882	0.471166	0.189993	0.553041	0.187318	0.598306	0.225834	0.581256	0.137542	0.311906	0.0643236	0.345034	0.0932201	0.498948	0.079445	0.380913	0.0933513	0.295611	0.0879994	0.027484	0.0138951	0.052797	0.00604759	0.029723	0.0067817	0.0813525	0.00687575	0.0257676	0.0034336	0.0104159	0.0396372	0	0.00364274	0.00600026	0.00534935	0.0306117	0.00281745	0.00924262	0.00187276
BnaA09.GTR2b	0.277102	0.384615	0.490102	0.599406	0.580633	0.61313	0.558685	0.594818	0.489184	0.542414	0.326574	0.343665	0.341609	0.345611	0.44899	0.382145	0.330838	0.419456	0.251665	0.327762	0.0447661	0.0735853	0.0874059	0.0360773	0.0312565	0.0485449	0.0503235	0.0455471	0	0.0251501	0.0242132	0.138971	0	0.0475128	0.0309867	0.0469244	0.0299709	0.0183938	0.0167221	0.00906445
BnaA09.GTR2c	0.0766273	0	0.123214	0	0.211681	0	0.154799	0	0.258843	0	0.142734	0	0.102271	0	0.218873	0.00327695	0.150603	0.0015613	0.089748	0	0.00688772	0	0.0169978	0	0.0145012	0	0.0186512	0	0	0	0	0	0	0	0.015238	0	0	0	0	0
BnaA06.GTR3	0.145448	0.320368	0.276323	0.44094	0.348878	0.538638	0.364269	0.553127	0.300853	0.748588	0.260964	0.686245	0.269753	0.543703	0.353535	0.523574	0.00822959	0.00702577	0.00469509	0.00233823	0.0505551	0.25246	0.0706432	0.217985	0.0481136	0.145329	0.0355676	0.136469	0.017855	0.0365614	0.0173224	0.23052	0.00469853	0.0534014	0.0291475	0.0592578	0.00410138	0.0451531	0.0266411	0.0247116
BnaA08.GTR3	0.0559644	0.138582	0.217417	0.178163	0.388163	0.396656	0.385534	0.339352	0.403411	0.383802	0.325903	0.451973	0.46452	0.491638	0.315415	0.53355	0.292198	0.979959	0.173763	0.802697	0.461256	0.334944	0.807514	0.52394	0.972049	1.01869	1.1305	1.10449	0.918582	1.20581	0.812573	0.980629	0.620709	0.852408	0.565889	0.693028	0.483147	0.240367	0.19432	0.119534
BnaA09.GTR3a	0.178501	0.070262	0.22465	0.0409192	0.257546	0.0110955	0.214547	0.024529	0.138022	0.0603385	0.129909	0.0014715	0.14658	0.00542077	0.0821289	0.0392586	0.094306	0.0843112	0.0893683	0	0.288624	0.0849204	0.255769	0.0812113	0.29969	0.154131	0.421282	0.24801	0.373881	0.284561	0.458305	0.366668	0.361324	0.452211	0.374254	0.442558	0.192641	0.322596	0.104222	0.163987
BnaA09.GTR3b	0.355213	0.154616	0.424883	0.0897337	0.463952	0.0484193	0.305666	0.0364898	0.131928	0.0858669	0.0981391	0	0.180808	0	0.043533	0.0928104	0.155691	0.169097	0.0737407	0	0.395588	0.211931	0.342522	0.165396	0.442014	0.365986	0.707837	0.429765	0.610513	0.545249	0.771175	0.630295	0.711161	0.727428	0.702483	0.71895	0.461438	0.583438	0.220764	0.329835
BnaC05.GTR3	0.455442	0.484217	0.497384	0.483597	0.446408	0.450998	0.476944	0.469584	0.24613	0.287533	0.234498	0.395543	0.228751	0.389959	0.330004	0.392419	0.198752	0.096323	0.0986908	0.0438229	0.236848	0.353992	0.143226	0.220939	0.102274	0.140679	0.0642805	0.0765684	0.118745	0.09819	0.074529	0.112191	0.0592013	0.0223987	0.0495275	0.0114554	0.00637211	0.144311	0	0.0211167
BnaC08.GTR3a	0.434344	0.377342	0.566445	0.555385	0.744678	0.548563	0.718062	0.602899	0.667726	0.528736	0.697842	0.569422	0.804317	0.689422	0.720087	0.738258	0.376728	0.61482	0.345212	0.333158	0.419566	0.32817	0.771338	0.743215	1.1598	1.07978	1.35343	1.0877	1.42012	1.37192	1.41499	1.41807	1.29224	1.34467	1.13685	1.25486	0.693558	0.908816	0.44105	0.529786
BnaC08.GTR3b	0.181965	0.132559	0.416943	0.297944	0.495783	0.43613	0.487669	0.50716	0.18594	0.231431	0.141421	0.189272	0.293307	0.165326	0.200785	0.284579	0.668061	0.575448	0.516072	0.570727	0.288733	0.258004	0.434523	0.395008	0.74335	0.765202	0.760992	0.722027	0.611332	0.892113	0.594267	0.913069	0.66153	0.994901	0.763201	0.989975	0.662226	0.606196	0.32392	0.407725
Note: Gene expression level was transformed as log10(FPKM+1).
Abbreviation: Sw, silique wall.

## Sheet:  Table S2
Supplemental Table S2. The list of 312 B. napus germplasm accessions used for Genome-wide association studies in this study.
Sample ID	Germplasm name	Origin	Ecotype
GDR001	Qingyou4	China	Spring
GDR002	Wesbrook	Australia	Spring
GDR003	Nosovskij 9	Russia	Spring
GDR006	75-1	China	Semi-Winter
GDR007	96CY007	China	Semi-Winter
GDR008	Sobotkowski	Poland	Winter
GDR012	RR002	Australia	Spring
GDR013	P11	Czech_Rep	Winter
GDR014	Huashuang5	China	Semi-Winter
GDR016	FC03	China	Semi-Winter
GDR017	Zheyou5002	China	Semi-Winter
GDR018	Zheyou17	China	Semi-Winter
GDR019	84-3	China	Semi-Winter
GDR020	Huyou17	China	Semi-Winter
GDR021	897 274 QH412	China	Semi-Winter
GDR022	ZS1	China	Semi-Winter
GDR023	Haplona	Sweden	Spring
GDR024	C9392	Canada	Spring
GDR025	E097037	China	Semi-Winter
GDR026	01NM.305	Australia	Spring
GDR028	Zaofeng50	China	Semi-Winter
GDR029	BLN247	Australia	Spring
GDR030	Mozart	Denmark	Spring
GDR031	Sophia	unknown	Spring
GDR032	MOANA RAPE	New Zealand	Winter
GDR033	Fuyou2	China	Semi-Winter
GDR034	Gumengkuyoucai	China	Semi-Winter
GDR035	ZS11-H	China	Semi-Winter
GDR036	GoLda	Canada	Spring
GDR037	01NQ.142	Australia	Spring
GDR039	0011-1	China	Semi-Winter
GDR040	Fuyou668	China	Semi-Winter
GDR041	Vega	Denmark	Spring
GDR042	INDUSTRY	Denmark	Spring
GDR044	Surpass 400	Australia	Spring
GDR045	D083×888-5	China	Semi-Winter
GDR047	Fuyou3	China	Semi-Winter
GDR048	888 458	China	Semi-Winter
GDR051	EH3143	China	Semi-Winter
GDR052	4850-4949	China	Semi-Winter
GDR056	SE8-2	China	Semi-Winter
GDR057	78007	China	Semi-Winter
GDR058	Nonglin13	Japan	Semi-Winter
GDR059	HJa98942	Finland	Spring
GDR061	Fengyou1	China	Semi-Winter
GDR062	Guangde138	China	Semi-Winter
GDR064	Escort	France	Winter
GDR065	TARGET	Canada	Spring
GDR066	Huangzi6	China	Semi-Winter
GDR067	Ciyou1	China	Semi-Winter
GDR068	3209	China	Semi-Winter
GDR069	Bolko	Poland	Winter
GDR070	Ninyou7	China	Semi-Winter
GDR071	Ningyou18	China	Semi-Winter
GDR073	TB313	China	Semi-Winter
GDR074	Zheyou601	China	Semi-Winter
GDR075	Shengliqinggeng	China	Semi-Winter
GDR077	Oro	Canada	Spring
GDR078	Nannongyou3	China	Semi-Winter
GDR079	Chuannongchangjiao	China	Semi-Winter
GDR080	Nannongyou2	China	Semi-Winter
GDR081	Huaiyou18	China	Semi-Winter
GDR082	424	China	Semi-Winter
GDR083	N5424	China	Semi-Winter
GDR084	Uranus	Germany	Spring
GDR085	N6013	China	Semi-Winter
GDR086	Tribute	Canada	Spring
GDR087	68232	China	Semi-Winter
GDR088	Ujfertadi	Hungary	Winter
GDR089	584 HQ4438	China	Semi-Winter
GDR090	Yangyou1	China	Semi-Winter
GDR091	Yueyang8565	China	Semi-Winter
GDR092	1690741	China	Semi-Winter
GDR093	Zhongkao9	China	Semi-Winter
GDR094	Chuangyouhuaye	China	Semi-Winter
GDR095	BF148	China	Semi-Winter
GDR096	99-48	China	Semi-Winter
GDR097	Das chosen	America	Spring
GDR098	282081	China	Semi-Winter
GDR099	IUPITER	Unknown	Winter
GDR102	Riyou3×Hu840049	China	Semi-Winter
GDR103	318-6	China	Semi-Winter
GDR105	7186 TYT2	China	Semi-Winter
GDR107	08A443	China	Semi-Winter
GDR109	97Xuan	China	Semi-Winter
GDR111	Huaiyou251	China	Semi-Winter
GDR112	Doon Sportan lot 616	New Zealand	Spring
GDR113	J2351	China	Semi-Winter
GDR114	H47	Russia	Winter
GDR115	NPZ 51	Germany	Winter
GDR117	943	Pakistan	Semi-Winter
GDR118	Zenith	unknown	Winter
GDR119	Puma-SV.8627102	Sweden	Winter
GDR120	Huahang901	China	Semi-Winter
GDR121	Huaye1	China	Semi-Winter
GDR123	P26	Sweden	Spring
GDR124	HN9364	Korea	Spring
GDR127	Leras	Germany	Spring
GDR129	Legacy-1	Sweden	Semi-Winter
GDR130	D083	Germany	Winter
GDR131	Jackpot	Sweden	Spring
GDR132	HW-7	China	Semi-Winter
GDR133	699	China	Semi-Winter
GDR134	GSB616	China	Semi-Winter
GDR135	Tanka	Canada	Spring
GDR136	Zheyou19	China	Semi-Winter
GDR137	ZS4-2	China	Semi-Winter
GDR138	Buk wuku	Korea	Semi-Winter
GDR140	21933	China	Semi-Winter
GDR141	9630	China	Semi-Winter
GDR143	Ganyou5	China	Semi-Winter
GDR145	21006	China	Semi-Winter
GDR146	782-2	China	Semi-Winter
GDR147	Yangjian8	China	Semi-Winter
GDR148	Purler	Australia	Spring
GDR149	Chuanyou96II-19	China	Semi-Winter
GDR152	Huyou19-1	China	Semi-Winter
GDR153	85-13	China	Semi-Winter
GDR154	78015	China	Semi-Winter
GDR155	94005	China	Semi-Winter
GDR156	Yiyou5	China	Semi-Winter
GDR157	91806×889	China	Semi-Winter
GDR160	ChuanyouIII-20	China	Semi-Winter
GDR161	71-39	China	Semi-Winter
GDR162	Yuyiganlan	China	Semi-Winter
GDR164	RV3	Australia	Spring
GDR165	Xuyou2	China	Semi-Winter
GDR166	Rucabo	Germany	Spring
GDR167	YangJ6711	China	Semi-Winter
GDR168	082×888-3	China	Semi-Winter
GDR169	20043	China	Semi-Winter
GDR170	Dong-Hae23	Japan	Semi-Winter
GDR172	Express 617	Germany	Winter
GDR173	30852	China	Semi-Winter
GDR174	Xinyang7833	China	Semi-Winter
GDR175	Zaoshuxiangyou5	China	Semi-Winter
GDR176	Huyou19	China	Semi-Winter
GDR177	Xiangyou2	China	Semi-Winter
GDR178	Legacy	Sweden	Spring
GDR179	228-1×YD12	China	Semi-Winter
GDR180	Shengli52	China	Semi-Winter
GDR181	MONTY-028	Australia	Spring
GDR182	SV.Tyko	Sweden	Winter
GDR183	Shengguang77	China	Semi-Winter
GDR184	Zheyou28	China	Semi-Winter
GDR185	Zheyou18	China	Semi-Winter
GDR186	Zhongyou821	China	Semi-Winter
GDR187	SV.Topas	Sweden	Spring
GDR188	green cabbage	Sierra leone	Spring
GDR189	ZS11	China	Semi-Winter
GDR190	897 274 QH412	China	Semi-Winter
GDR191	Gudei lot	New Zealand	Spring
GDR193	04BD650	China	Semi-Winter
GDR196	EH3145	China	Semi-Winter
GDR197	Tower	Canada	Spring
GDR198	Zhongnongyou136	China	Semi-Winter
GDR199	H56	United_Kingdom	Winter
GDR200	Aiqishengli	China	Semi-Winter
GDR202	669 3C779	China	Semi-Winter
GDR203	Jantar	Poland	Winter
GDR204	9548×9630	China	Semi-Winter
GDR205	24729	China	Semi-Winter
GDR206	Ranger	Unknown	Winter
GDR207	84Fen-7	China	Semi-Winter
GDR208	BF10	China	Semi-Winter
GDR209	78036	China	Semi-Winter
GDR210	Zhong9	China	Semi-Winter
GDR211	Qinyou3	China	Semi-Winter
GDR212	944	China	Semi-Winter
GDR213	P6	Poland	Winter
GDR214	Huzhou2	China	Semi-Winter
GDR215	225	China	Semi-Winter
GDR216	6013-3	China	Semi-Winter
GDR218	91806-9	China	Semi-Winter
GDR219	96E01×6529-2	China	Semi-Winter
GDR220	3W017	China	Semi-Winter
GDR222	Xiwang106	China	Semi-Winter
GDR224	Binera	Norway	Winter
GDR225	Huashuang4	China	Semi-Winter
GDR226	Mochowski	France	Winter
GDR228	GSB641	China	Semi-Winter
GDR229	83006	China	Semi-Winter
GDR232	ZS9	China	Semi-Winter
GDR233	ReainaII	Unknown	Winter
GDR235	ESTTS	Sweden	Spring
GDR238	ZS4	China	Semi-Winter
GDR240	Kojo35	Japan	Semi-Winter
GDR243	Xiangyou10	China	Semi-Winter
GDR244	Hujizao	China	Semi-Winter
GDR245	Vanguard	Sweden	Spring
GDR246	Rainbow	Canada	Spring
GDR248	Trojan	Sweden	Spring
GDR250	ZS9-1	China	Semi-Winter
GDR251	Fquom	Unknown	Winter
GDR252	Gorczanski	Poland	Winter
GDR255	Aijiazao	China	Semi-Winter
GDR256	FORA	Sweden	Winter
GDR257	Luojingxuanxi	China	Semi-Winter
GDR259	Chenerzi	China	Semi-Winter
GDR260	ZS5	China	Semi-Winter
GDR261	MARNOO-2	Canada	Spring
GDR262	Dandi1	China	Semi-Winter
GDR264	Atlantic	France	Winter
GDR267	Prota	France	Spring
GDR268	Yunyou3	China	Semi-Winter
GDR269	Hongqiaoyou1	China	Semi-Winter
GDR270	Hongyou3	China	Semi-Winter
GDR271	Mohican	United_Kingdom	Winter
GDR272	GLOBAL	Australia	Spring
GDR273	Lingot	France	Winter
GDR274	2W019	China	Semi-Winter
GDR275	Huyou21	China	Semi-Winter
GDR276	Longyoutuzhong	China	Semi-Winter
GDR279	Verona	unknown	Winter
GDR280	Nonglin41	Japan	Semi-Winter
GDR281	YG2009	China	Semi-Winter
GDR282	Yanyou2	China	Semi-Winter
GDR283	Bronowski	Poland	Spring
GDR284	97998	China	Semi-Winter
GDR285	ZS8	China	Semi-Winter
GDR286	Mochowski	France	Winter
GDR287	695	China	Semi-Winter
GDR288	NPZ 3/84	Germany	Winter
GDR289	Chongyou202	China	Semi-Winter
GDR290	YG198	China	Semi-Winter
GDR291	Nonglin32	Japan	Semi-Winter
GDR292	971038	China	Semi-Winter
GDR293	23002	China	Semi-Winter
GDR294	Dahuaqiu	China	Semi-Winter
GDR295	6020-1	China	Semi-Winter
GDR296	Yunyou9	China	Semi-Winter
GDR297	Bladkool	Netherlands	Winter
GDR298	H33	France	Winter
GDR299	ZS7	China	Semi-Winter
GDR300	855	China	Semi-Winter
GDR301	57-43	China	Semi-Winter
GDR302	81074	China	Semi-Winter
GDR303	Chuanyou96II-57	China	Semi-Winter
GDR304	Zaoshushengli	China	Semi-Winter
GDR305	Dangyouzao1	China	Semi-Winter
GDR306	Oscar	Australia	Spring
GDR307	Boyou1	China	Semi-Winter
GDR308	P6036-1	China	Semi-Winter
GDR309	Lianyuan77-8	China	Semi-Winter
GDR311	Yunyou31	China	Semi-Winter
GDR312	6019-3	China	Semi-Winter
GDR315	P4009	China	Semi-Winter
GDR316	Nannongyou1	China	Semi-Winter
GDR318	Clipper	Germany	Spring
GDR319	Triton	Canada	Spring
GDR321	Yang2008	China	Semi-Winter
GDR323	8976-10	China	Semi-Winter
GDR324	Xian302	China	Semi-Winter
GDR325	202-23	China	Semi-Winter
GDR326	Hunongzao	China	Semi-Winter
GDR327	790215	China	Semi-Winter
GDR328	Duoyou1	China	Semi-Winter
GDR330	889 QH456	China	Semi-Winter
GDR331	Wesway	Australia	Spring
GDR332	G142	China	Semi-Winter
GDR334	Picasso	United_Kingdom	Winter
GDR335	Crimsonking	New Zealand	Spring
GDR337	Brauner Schnittkohl	Siberian	Winter
GDR339	Licapo	Germany	Winter
GDR340	Fengding240	China	Semi-Winter
GDR341	Tonglinghuaye	China	Semi-Winter
GDR342	Yixuan159	China	Semi-Winter
GDR343	CRESOR	France	Spring
GDR345	40853	China	Semi-Winter
GDR346	7304	India	Winter
GDR350	Shanyou110	China	Semi-Winter
GDR351	You88	China	Semi-Winter
GDR352	Huyou4	China	Semi-Winter
GDR353	3-99	China	Semi-Winter
GDR354	Helanheiyoucai	Poland	Winter
GDR355	ZS6	China	Semi-Winter
GDR356	Nonglin32	Japan	Semi-Winter
GDR357	82773	China	Semi-Winter
GDR358	79-186	America	Spring
GDR360	730004	China	Semi-Winter
GDR361	1118-2	China	Semi-Winter
GDR364	SV.Gulle	Sweden	Spring
GDR365	Tribune	Australia	Spring
GDR366	Huayou1	China	Semi-Winter
GDR367	Drake	France	Winter
GDR368	Zhen2808	China	Semi-Winter
GDR369	Liho	Germany	Spring
GDR370	Xiuyou1	China	Semi-Winter
GDR371	delta	Sweden	Spring
GDR373	1055	China	Semi-Winter
GDR375	Chuangyou96II45	China	Semi-Winter
GDR378	72118	China	Semi-Winter
GDR379	Zheyou7	China	Semi-Winter
GDR380	Nabo	France	Spring
GDR381	EYou97007youcai	China	Semi-Winter
GDR382	Xiangnongyou3	China	Semi-Winter
GDR383	76-004	China	Semi-Winter
GDR385	ZS10	China	Semi-Winter
GDR386	Ceres	Sweden	Winter
GDR388	31208	India	Semi-Winter
GDR389	J113	China	Semi-Winter
GDR390	08F××	China	Semi-Winter
GDR391	Rivette	Australia	Spring
GDR392	Junnong1	China	Semi-Winter
GDR393	Bounty	Sweden	Spring
GDR394	77-258	United_Kingdom	Spring
GDR395	Laurentian	Canada	Winter
GDR396	971014	China	Semi-Winter
GDR397	Xiangyou15	China	Semi-Winter
GDR398	34397	India	Semi-Winter
GDR400	SV.Niklas	Sweden	Spring
GDR402	P6036-2	China	Semi-Winter

## Sheet:  Table S3
Supplemental Table S3. Detection of mutations at potential CRISPR/Cas9 off-target sites in the T1 generation.
Target	Putative off-target sites	Putative off-target locus	Gene name	Putative off-target sequence	No. of mismatch bases	No. of plants examined	No. of mutations
sgRNA1	OFF1	BnaC03G006283500ZY821	BnaC03.GTR2	AGATAGCGTTTCTACTGTTGGG	1	30	0
	OFF2	BnaA09G003690600ZY821	BnaA09.GTR2a	AGATAGCGTTTCTACTGATGGG	1	30	0
	OFF3	BnaA09G003698400ZY821	BnaA09.GTR2b	AGATAGCGTTTCTACTGATGGG	1	30	0
	OFF4	BnaA09G003698500ZY821	BnaA09.GTR2c	AGATAGCGTTTTTACTGATGGG	2	30	0
	OFF5	BnaA02G000862600ZY821	BnaA02.GTR2	AGATAGCCTTTCTACTAATGGG	3	30	0
	OFF6	BnaC02G005689600ZY821	BnaC02.GTR2	AGATAGCCTTTCTACTAATGGG	3	30	0
sgRNA2	OFF1	BnaC03G006283500ZY821	BnaC03.GTR2	AGAGCGAGTCAGGGAAACGAGG	1	30	0
	OFF2	BnaC02G005689600ZY821	BnaC02.GTR2	AAAGCGAGTCAGGGAAAAGAGG	3	30	0
	OFF3	BnaA02G000862600ZY821	BnaA02.GTR2	AAAGCGAGTCAGGGAAGAGAGG	4	30	0
	OFF4	BnaA09G003690600ZY821	BnaA09.GTR2a	AGAGCGGGTCAGGGAAGAGAGG	4	30	0
	OFF5	BnaA09G003698400ZY821	BnaA09.GTR2b	AGAGCGGGTCAGGGAAGAGAGG	4	30	0
	OFF6	BnaA09G003698500ZY821	BnaA09.GTR2c	AGAGCGGGTCAGGGAAGAGAGG	4	30	0
The PAM motif (NGG) is indicated by bold; mismatched bases are shown in red color.

## Sheet: Table S4
Supplemental Table S4. Glucosinolate content (μmol/g) in different tissues between BnaA06.gtr2 mutants and their control in the T2 generation.
Line	Tissue	Total glucosinolate	Total aliphatic glucosinolate	Total indolic glucosinolate
BnaA06.GTR2WT	mature seeds	130.174	129.911	0.263003
BnaA06.GTR2WT	mature seeds	126.25	125.893	0.357237
BnaA06.GTR2WT	mature seeds	125.303	125.052	0.25125
BnaA06.GTR2WT	mature seeds	129.48	129.173	0.30749
BnaA06.GTR2WT	mature seeds	148.009	147.73	0.278638
BnaA06.gtr2CR-1	mature seeds	23.8594	21.9229	1.93651
BnaA06.gtr2CR-1	mature seeds	24.6184	23.6932	0.925177
BnaA06.gtr2CR-1	mature seeds	49.3812	48.7099	0.671314
BnaA06.gtr2CR-1	mature seeds	32.4184	31.4729	0.945557
BnaA06.gtr2CR-2	mature seeds	21.9109	20.582	1.32888
BnaA06.gtr2CR-2	mature seeds	37.0337	36.3776	0.656182
BnaA06.gtr2CR-2	mature seeds	35.4849	34.4405	1.04448
BnaA06.gtr2CR-2	mature seeds	31.7361	30.716	1.0201
BnaA06.gtr2CR-3	mature seeds	50.9713	50.2677	0.703659
BnaA06.gtr2CR-3	mature seeds	18.7644	17.5806	1.18379
BnaA06.gtr2CR-3	mature seeds	34.236	33.6424	0.593584
BnaA06.gtr2CR-3	mature seeds	18.5096	17.6359	0.873693
BnaA06.GTR2WT	developing seeds (40 DAP)	90.4083	89.3379	1.07042
BnaA06.GTR2WT	developing seeds (40 DAP)	65.2453	63.9622	1.28308
BnaA06.GTR2WT	developing seeds (40 DAP)	90.8345	89.7467	1.08783
BnaA06.GTR2WT	developing seeds (40 DAP)	82.3485	81.0589	1.2896
BnaA06.gtr2CR-1	developing seeds (40 DAP)	21.7183	20.2071	1.51123
BnaA06.gtr2CR-1	developing seeds (40 DAP)	17.8263	16.7965	1.02975
BnaA06.gtr2CR-1	developing seeds (40 DAP)	22.1699	20.8406	1.32928
BnaA06.gtr2CR-1	developing seeds (40 DAP)	20.3013	18.6974	1.60394
BnaA06.gtr2CR-2	developing seeds (40 DAP)	13.0395	11.7509	1.28863
BnaA06.gtr2CR-2	developing seeds (40 DAP)	23.4365	22.081	1.35554
BnaA06.gtr2CR-2	developing seeds (40 DAP)	18.9996	16.9579	2.04172
BnaA06.gtr2CR-2	developing seeds (40 DAP)	18.3979	16.9632	1.43465
BnaA06.gtr2CR-3	developing seeds (40 DAP)	7.9597	6.11427	1.84543
BnaA06.gtr2CR-3	developing seeds (40 DAP)	28.3551	26.3478	2.00729
BnaA06.gtr2CR-3	developing seeds (40 DAP)	9.69983	7.89148	1.80834
BnaA06.gtr2CR-3	developing seeds (40 DAP)	25.293	23.3596	1.93334
BnaA06.gtr2CR-3	developing seeds (40 DAP)	24.472	22.3692	2.10278
BnaA06.GTR2WT	silique wall (40 DAP)	1.44201	1.35878	0.0832266
BnaA06.GTR2WT	silique wall (40 DAP)	0.582146	0.514922	0.0702531
BnaA06.GTR2WT	silique wall (40 DAP)	1.30929	1.16686	0.0672243
BnaA06.GTR2WT	silique wall (40 DAP)	1.00176	0.931504	0.142431
BnaA06.gtr2CR-1	silique wall (40 DAP)	0.247632	0.185624	0.062008
BnaA06.gtr2CR-1	silique wall (40 DAP)	0.265159	0.160776	0.104383
BnaA06.gtr2CR-1	silique wall (40 DAP)	0.2168	0.0946672	0.122132
BnaA06.gtr2CR-1	silique wall (40 DAP)	0.234984	0.116551	0.118433
BnaA06.gtr2CR-2	silique wall (40 DAP)	0.181223	0.104815	0.076408
BnaA06.gtr2CR-2	silique wall (40 DAP)	0.178632	0.0926016	0.0860303
BnaA06.gtr2CR-2	silique wall (40 DAP)	0.238173	0.135906	0.102267
BnaA06.gtr2CR-2	silique wall (40 DAP)	0.227984	0.0827328	0.145251
BnaA06.gtr2CR-3	silique wall (40 DAP)	0.179447	0.0796805	0.0997663
BnaA06.gtr2CR-3	silique wall (40 DAP)	0.211354	0.0735638	0.13779
BnaA06.gtr2CR-3	silique wall (40 DAP)	0.241222	0.0628021	0.178419
BnaA06.gtr2CR-3	silique wall (40 DAP)	0.206158	0.0927489	0.11341
BnaA06.gtr2CR-3	silique wall (40 DAP)	0.197545	0.0780661	0.119479
Note:
DAP, days after pollination

## Sheet: Table S5
Supplemental Table S5. Thousand seed weight (g) of BnaA06.gtr2 mutants and their control in the T2 generation.
Line	Thousand seed weight (g)
BnaA06.GTR2WT	4.181
	3.819
	3.772
	3.603
	3.638
	4.147
	3.806
	3.694
	3.586
	3.247
	4.044
	4.078
	3.767
	3.981
	3.9
	4.308
	3.701
	3.759
	4.202
	4.021
	3.802
	3.674
	3.947
	3.789
	3.922
	4.178
	3.915
	4.285
	4.122
	3.236
	4.289
	4.282
	4.081
	3.926
	3.326
	3.889
	3.559
	3.569
	3.613
	3.399
	3.405
	2.956
	3.347
	2.503
	3.756
	3.115
	3.394
	3.748
	3.796
	3.54
	3.675
	3.277
	3.985
	3.506
	3.324
	3.448
	2.847
	4.043
	3.488
	3.854
BnaA06.gtr2CR-1	5.272
	4.077
	3.672
	3.994
	4.337
	4.178
	5.493
	4.627
	4.546
	4.026
	4.589
	4.386
	4.475
	4.426
	4.565
	3.695
	3.739
	5.099
	5.068
	4.517
	4.549
	4.401
	5.346
	4.606
	3.854
	4.493
	3.45
	3.275
	4.257
	3.955
	5.094
	3.467
	3.878
	4.008
	3.66
	3.295
	3.357
	4.391
	4.667
	5.544
	4.504
	4.345
	2.421
	3.501
	3.821
	3.339
	3.886
	4.036
	4.299
	3.613
	3.297
	3.254
	3.382
	3.592
	4.318
	3.883
	3.44
	2.755
	3.738
	3.268
	3.77
	3.7
	3.736
	3.512
	3.503
	3.007
	3.494
	3.048
	3.381
	3.478
BnaA06.gtr2CR-2	3.799
	3.794
	4.442
	4.321
	3.8
	4.476
	4.048
	4.479
	4.315
	3.235
	4.131
	3.929
	3.988
	4.623
	4.109
	4.449
	4.84
	4.021
	3.821
	4.669
	3.213
	3.268
	4.345
	3.618
	4.773
	4.673
	5.513
	3.078
	4.192
	4.893
	4.94
	5.507
	3.116
	5.708
	4.566
	4.738
	4.971
	3.976
	3.041
	4.907
	4.573
	4.825
	3.911
	3.631
	3.177
	3.377
	4.235
	3.802
	3.242
	3.612
	3.813
	3.834
	2.683
	3.825
	3.971
	5.8
	4.293
	3.758
	4.414
	2.998
	4.512
	5.156
	3.434
	3.793
	4.601
	3.224
BnaA06.gtr2CR-3	4.721
	3.74
	4.33
	4.64
	4.545
	4.784
	4.575
	3.922
	3.596
	4.388
	4.759
	4.341
	5.54
	5.47
	5.007
	5.312
	4.942
	5.213
	4.687
	5.094
	3.765
	4.469
	3.943
	4.066
	4.738
	4.114
	4.104
	4.633
	4.351
	5.122
	4.424
	4.459
	5.229
	5.493
	5.6
	4.534
	4.967
	4.955
	4.984
	4.713
	4.476
	4.717
	5.38
	5.391
	4.607
	3.947
	4.111
	5.144
	3.485
	3.256
	2.677
	2.907
	4.345
	3.405
	4.002
	3.606
	3.732
	3.013
	3.425
	4.072
	3.388
	3.795
	2.981
	3.568
	3.224
	3.918
	3.529
	3.409
	3.57
	3.212
	3.331
	3.372

## Sheet: Table S6
Supplemental Table S6. Primers used in this study.
Primer Name	Forward primer (5’-3’)	Reverse primer (5’-3’)	Purpose
BnaA06.GTR2-F0	TGAGATAGCGTTTCTACTGCTGTTTTAGAGCTAGAAATAGC		Construction for BnaA06.GTR2 targeting
BnaA06.GTR2-BsF	ATATATGGTCTCGATTGAGATAGCGTTTCTACTGCTGTT
BnaA06.GTR2-R0	AACCGTTTTCCTGACTCGCTCTCAATCTCTTAGTCGACTCTAC
BnaA06.GTR2-BsR	ATTATTGGTCTCGAAACCGTTTTCCTGACTCGCTCTCAA
U626-ID	TGTCCCAGGATTAGAATGATTAGGC	AGCCCTCTTCTTTCGATCCATCAAC
U629-ID	TTAATCCAAACTACTGCAGCCTGAC	AGCCCTCTTCTTTCGATCCATCAAC
Transgenic Positive Selection	TGTCCCAGGATTAGAATGATTAGGC	AGCCCTCTTCTTTCGATCCATCAAC	BnaA06.GTR2 mutants test
BnaA06.GTR2-pcr	GTTGTAAAGGTTAAGCCAAGGCTC	ATAATTGTTGTTCTTTTTTTTTGTAGGGA
BnaA06.GTR2-seq	CGGGATGGTTAAACCGATT	ATAATTGTTGTTCTTTTTTTTTGTAGGGA
sgRNA1-OFF-1; sgRNA2-OFF-1	TTGCTGTTCTTTTTTGTAGGGG	CCAATGGACTACCTGAGGCC	Off-target site amplification
sgRNA1-OFF-2; sgRNA2-OFF-4	TCACAGCTGCAACAATCATCAC	AGCCTAGGCGACGATCACTT
sgRNA1-OFF-3; sgRNA2-OFF-5	TCACAGCTGCAACAATCATCAC	GGATCATGAAACCTCCGGAC
sgRNA1-OFF-4; sgRNA2-OFF-6	TACTTCGGTCGATACAAGACTCTTAA	GCAGCCGTTATAACATGAGCTAC
sgRNA1-OFF-5; sgRNA2-OFF-3	CTTCGGAACCTTCGTTGCC	CCAAGAACATTAACACGACAGGT
sgRNA1-OFF-6; sgRNA2-OFF-2	TTGTAATAATACATCCTCTATAACCTTTTG	TGCGTGATGGTCAAGTAATAGATT
